# Supplementary material for: Vitamin B12 Auxotrophy in Isolates from the Deep Subsurface of the Iberian Pyrite Belt
Source: Genes (Basel). 2023 Jun 26;14(7):1339. doi: 10.3390/genes14071339 (PMC10378866; doi:10.3390/genes14071339)
Supplement: Supplementary file 1 [file genes-14-01339-s001.zip]

Archive with 1 entries (1 files):
- genes-2442002-supplementary.xlsx
