# Supplementary material for: Vitamin B12 Auxotrophy in Isolates from the Deep Subsurface of the Iberian Pyrite Belt
Source: Genes (Basel). 2023 Jun 26;14(7):1339. doi: 10.3390/genes14071339 (PMC10378866; doi:10.3390/genes14071339)
Supplement: Supplementary file 1 [file genes-14-01339-s001.zip › genes-2442002-supplementary.xlsx]

## Sheet: Supplementary table S1
	B12 dependent enzymes	Protein	IDs
	Methionine synthase	MetH	P13009, O33259, Q7MHB1, O33465, Q55786
	Glutamate mutase	GlmS	P80078, P80077, P58620, Q8RHY7, Q8RHY5, Q8X987
	Ribonucleotide reductase	NrdJ/NrdZ	O54196, O69981, P9WH77
	Epoxyqueuosine reductase	QueG	P97030, P39288, Q3ANP3, Q328E3, Q81I72, Q8ZKA8, Q9HUL4, Q8EAN7
	Methylmalonyl-CoA mutase	BhbA	O86028, P11653, P11653, P27253, P11652
	2-hydroxyisobutanoyl-CoA mutase	HcmA, HcmB	I3VE77,I3VE74
	2-methyleneglutarate mutase	Mgm	Q59268
	Ethanolamine ammonia lyase (large)	EutB	Q9HX03, P19264
	Ethanolamine ammonia lyase (small)	EutC	P19636, P0AEJ6, P19265
	Glycerol/diol dehydratases	PduD	O31041, O31042, P37450, P0DUM7, P0DUM8, P0DUM9
	Methyltransferase (Corrinoid/iron-sulfur protein; Anaerobic magnesium-protoporphyrin IX monomethyl ester cyclase)	AcsCDE	Q46389, Q07340, Q07341
	Reductive dehalogenase	PceA	O68252
	Bacteriochlorophyll cyclase (Anaerobic magnesium-protoporphyrin IX monomethyl ester cyclase)	BchE	Q7X2C7, P26168, Q9RFD3, Q55373
	Mercury methyltransferase	HgcAB	AHN16684.1, AHN16683.1, WP_252470099.1, WP_246551762.1
	B12 independent enzymes	Proteins	IDs
	Ribonucleotide reductase aerobic	NrdA (NrdE)	P00452, P74240, P50620, P43754, P57276, Q9ZLF9
		NrdB	P69924
	Ribonucleotide reductase anaerobic	NrdD	P28903
		NrdG	P0A9N8, P45080, Q9L645, Q9KM76, P0A9N9, P0A9N8
	Methionine synthase	MetE	P25665, Q8CWX6, P80877, A4J5C3, Q82UP6, P57703
	Epoxyqueosine reductase	QueH	O24926, Q6FAK7, Q9A1K3, A0A0H2VKG8, A0A0H3JUG6, Q3Z8V0
	Ethanolamine utilization pathway B12 independent	Csal_0675	Q1QZS2
		Csal_0676	Q1QZS1
		Csal_0677	Q1QZS0
		Csal_0678	Q1QZR9
		Csal_0679	Q1QZR8
		Csal_0680	Q1QZR7
		Csal_0681	Q1QZR6
	Chlorophyll biosynthesis	AcsF (Aerobic magnesium-protoporphyrin IX monomethyl ester [oxidative] cyclase)	P0DJN9, Q132P2, Q7NFA1, Q7U6Y8, Q7V1M1, A5GKR3
	Glutamate degradation	GdhA (Glutamate dehydrogenase)	P00370, P39633, Q9HZE0, P24295, P50735, O53203, P28997
		AspC (Aspartate aminotransferase)	P00509, Q02635, P72173, Q59228
	B12 synthesis pathway	IDs
	HemA	P0A6X1, P18079, P28463, P16618, P42807, Q8GCB0, O69108
	HemL	P23893, P24630, P30949, P48247, Q2S1S3, Q82UQ8
	GltX	P04805, P27000, Q9XCL6, P22249, Q03ZR1, Q2S1L8
	HemB	P0ACB2, Q59643, P30950, P0C1R9, P77923, P9WMP4, P77969
	HemC	P06983, P16616, Q2NYU4, Q24VC8, Q5KWK6, Q60169, Q82WS2, O69110
	HemD	P09126, P48246, Q8XKG4, Q8KCJ3, Q9L6Q3, P42452
	CobA	P29564, P21631, P29928
	CobI	P9WGB2, P21639
	CobG	P21637
	CobJ	P21640
	CobM	O68100, P21922, P9WGB0, Q9HZP9
	CobF	P21636
	CobK	P21920, Q53139, P9WP88
	CobL	Q9HZU0, P21921, P9WGA8
	CobH	P21638, Q9HZU2
	CobB	P21632
	CobN	P29929, Q9HZQ3
	CobS	P29933
	CobT	P29934
	CysG	P57001, C3JY53
	CbiK	Q05592, Q72EC8, Q72CB8
	CbiL	Q05593, V9W9X4
	CbiH	O87689, Q05590
	CbiF	O87696, P0A2G9
	CbiG	O87697, Q05631
	CbiD	Q05628, O87693, B0KK08, Q39YF3
	CbiJ	P72711, O87691
	CbiE	O87694, P0A2H1
	CbiT	O87694, Q05632
	CbiC	O87692, P74304, Q8EXP7, Q05601
	CbiA	P29946, O87698, A0L8B9, A4G3R1
	CobR	BMEI0709 (GenBank)
	BtuR/CobA	P0A9H5, P31570, P29928,
	CobO/PduO	Q1LJ80, P29930, Q9I472, Q8ZNR5, B1VB74
	CbiP	Q05597
	CobQ	P9WP94, Q55860, Q8Y7R3, Q8Z5N6
	CbiB	Q05600
	CobD	P97084, P21634, Q39YE5, P9WP92
	CobU	Q05599, P0AE76, P29935
	CobP	P29931, Q9I466
	CobS	P36561, B0KT69, P29933, Q0HLZ4
	CobV	P29936
	CobC	P39701, P52086, Q9I468
	BluB	Q92PC8, P0CY55
	BtuB	P06129, Q5PK67, O52903
	BtuF	P37028, Q8Z9B2, C3LQF3
	BtuC	P06609, Q7C1M5, B5BA35
	BtuD	P06611, Q7N3Q4, P63351, Q87Q38
	BtuM(Tbd_2719)	Q3SFD8
	Rv1819c (P9WQI9)	P9WQI9
	CbrT	A0A0U5JQW9, A0A0U5JZ17

## Sheet: Supplementary table S2
Organism	ID	URL	Protein family memmbership	Plug domain (InterPro)	TonB-dependent receptor-like, beta-barrel domain superfamily (InterPro)	TonB_dependent_receptor (InterPro)	TonB box (InterPro)	TonB-dependent receptor, conserved site (InterPro)	B12_transptr_BtuB (InterPro)
Shewanella putrefaciens T2.3D-1.1	CAD6365230.1	https://www.ebi.ac.uk:443/interpro//result/InterProScan/iprscan5-R20221208-101814-0649-53901731-p1m-9/	TonB-dependent receptor-like (IPR039426)	IPR012910, IPR037066	IPR000531, IPR036942
Shewanella putrefaciens T2.3D-1.2	CAD6366340.1	https://www.ebi.ac.uk:443/interpro//result/InterProScan/iprscan5-R20221208-101814-0649-53901731-p1m-14/	TonB-dependent receptor-like (IPR039426)	IPR012910, IPR037066	IPR000531, IPR036942	IPR039426		IPR010917
Shewanella putrefaciens T2.3D-1.3	CAD6366690.1	https://www.ebi.ac.uk:443/interpro//result/InterProScan/iprscan5-R20221208-101814-0649-53901731-p1m-15/	TonB-dependent receptor-like (IPR039426)	IPR012910, IPR037066	IPR000531, IPR036942	IPR039426		IPR010917
Shewanella putrefaciens T2.3D-1.4	CAD6367012.1	https://www.ebi.ac.uk:443/interpro//result/InterProScan/iprscan5-R20221208-101814-0649-53901731-p1m-6/	Bacterial TonB-dependent receptor (IPR010104)	IPR012910, IPR037066	IPR000531, IPR036942
Shewanella putrefaciens T2.3D-1.5	CAD6367072.1	https://www.ebi.ac.uk:443/interpro//result/InterProScan/iprscan5-R20221208-101814-0649-53901731-p1m-7/	TonB-dependent receptor-like (IPR039426)	IPR012910, IPR037066	IPR000531, IPR036942	IPR039426
Shewanella putrefaciens T2.3D-1.6	CAD6367609.1	https://www.ebi.ac.uk:443/interpro//result/InterProScan/iprscan5-R20221208-101814-0649-53901731-p1m-4/	TonB-dependent receptor-like (IPR039426)	IPR012910, IPR037066	IPR000531, IPR036942	IPR039426
Shewanella putrefaciens T2.3D-1.7	CAD6367715.1	https://www.ebi.ac.uk:443/interpro//result/InterProScan/iprscan5-R20221208-101814-0649-53901731-p1m-12/	TonB-dependent vitamin B12 transporter BtuB (IPR010101)	IPR12910, IPR037066	IPR000531, IPR036942	IPR039426
Shewanella putrefaciens T2.3D-1.8	CAD6364076.1	https://www.ebi.ac.uk:443/interpro//result/InterProScan/iprscan5-R20221208-101814-0649-53901731-p1m-8/	TonB-dependent receptor-like (IPR039426)	IPR12910, IPR037066	IPR000531, IPR036942			IPR010917
Shewanella putrefaciens T2.3D-1.9	CAD6364935.1	https://www.ebi.ac.uk:443/interpro//result/InterProScan/iprscan5-R20221208-101814-0649-53901731-p1m-2/	TonB-dependent receptor-like (IPR039426)	IPR012910, IPR037066	IPR000531, IPR036942	IPR039426		IPR010917
Shewanella putrefaciens T2.3D-1.10	CAD6364950.1	https://www.ebi.ac.uk:443/interpro//result/InterProScan/iprscan5-R20221208-101814-0649-53901731-p1m-13/	TonB-dependent receptor-like (IPR039426)	IPR012910, IPR037066	IPR000531, IPR036942
Shewanella putrefaciens T2.3D-1.11	CAD6367327.1	https://www.ebi.ac.uk:443/interpro//result/InterProScan/iprscan5-R20221208-101814-0649-53901731-p1m-1/	TonB-dependent receptor-like (IPR039426)		IPR000531, IPR036942	IPR039426
Shewanella putrefaciens T2.3D-1.12	CAD6364243.1	https://www.ebi.ac.uk:443/interpro//result/InterProScan/iprscan5-R20221208-101814-0649-53901731-p1m-10/	TonB-dependent receptor-like (IPR039426)	IPR012910, IPR037066	IPR000531, IPR036942	IPR039426
Shewanella putrefaciens T2.3D-1.13	CAD6366408.1	https://www.ebi.ac.uk:443/interpro//result/InterProScan/iprscan5-R20221208-101814-0649-53901731-p1m-3/	TonB-dependent receptor-like (IPR039426)	IPR012910, IPR037066	IPR000531, IPR036942
Shigella dysenteriae	RIH46231.1	https://www.ebi.ac.uk:443/interpro//result/InterProScan/iprscan5-R20221208-101814-0649-53901731-p1m-5/	TonB-dependent vitamin B12 transporter BtuB (IPR010101)	IPR012910, IPR037066	IPR000531,IPR036942	IPR039426	IPR010916	IPR010917	IPR010101
Escherichia coli	CAD6020855.1	https://www.ebi.ac.uk:443/interpro//result/InterProScan/iprscan5-R20221208-101814-0649-53901731-p1m-11/	TonB-dependent vitamin B12 transporter BtuB (IPR010101)	IPR012910, IPR037066	IPR000531,IPR036942	IPR039426	IPR010916	IPR010917	IPR010101
Shewanella putrefaciens T2.3D-1.12	CAD6364477.1	https://www.ebi.ac.uk:443/interpro//result/InterProScan/iprscan5-R20221208-112013-0805-4322734-p2m-2/	TonB-dependent receptor-like (IPR039426)	IPR012910, IPR037066	IPR036942, IPR000531		IPR010916	IPR010917	IPR010101
Shewanella putrefaciens T2.3D-1.12	CAD6365988.1	https://www.ebi.ac.uk:443/interpro//result/InterProScan/iprscan5-R20221208-112013-0805-4322734-p2m-1/	TonB-dependent receptor-like (IPR039426)	IPR012910, IPR037066	IPR036942, IPR000531	IPR039426		IPR010917
Stuterzimonas T2.31D-1	WP_048328632.1	https://www.ebi.ac.uk:443/interpro//result/InterProScan/iprscan5-R20221212-095329-0947-43536963-p1m-2/	TonB-dependent receptor-like (IPR039426)	IPR012910, IPR037066	IPR036942, IPR000531	IPR039426
Brevundimonas T2.26MG-97	WP_008262044.1	https://www.ebi.ac.uk:443/interpro//result/InterProScan/iprscan5-R20221212-095329-0947-43536963-p1m-1/	TonB-dependent receptor-like (IPR039426)	IPR012910, IPR037066	IPR036942, IPR000531	IPR039426

## Sheet: Supplementary table S3
		Aestuariimicrobium sp. T2.26MG-19.2	Bacillus sp. T2.9-1	Brevundimonas sp. T2.26MG-97	Desulfosporosinus sp. DEEP	Microbacterium sp. T2.11-28	Paenibacillus sp. T2.5-46A	Stutzerimonas sp. T2.31D-1	Ciceribacter sp. T2.26MG-112.2	Ciceribacter sp. T2.30D-1.1	Rhodoplanes sp. T2.26MG-98	Shewanella putrefaciens T2.3D-1.1	Tessaracoccus sp. T2.5-30
	Methionine synthase	FLOKPPOM_02322	Bac_01469	WP_154726630.1		MICABA_02462	GLIGOGPA_00874	WP_084904467.1	WP_154722278.1	WP_115669081.1	WP_115669081.1 WP_129609731.1	CAD6363920.1	WP_141680062.1
	Glutamate mutase				DMER_4280 DMER_4278
	Ribonucleotide reductase	FLOKPPOM_02051		WP_154725589.1	DMER_0258	MICABA_00684	GLIGOGPA_00532	WP_014595396.1	WP_154720795.1	WP_115670221.1			WP_068751210.1
	Epoxyqueuosine reductase		Bac_03388	WP_008261519.1			GLIGOGPA_04595	WP_084900058.1	WP_154718897.1	WP_115668713.1	WP_165363761.1	CAD6365659.1
	Methylmalonyl-CoA mutase	FLOKPPOM_01155			DMER_2009				WP_154719606.1	WP_115669873.1	WP_129611554.1 WP_129609287.1		WP_068751962.1
	2-hydroxyisobutanoyl-CoA mutase
	2-methyleneglutarate mutase
	Ethanolamine ammonia lyase (large)				DMER_1715 DMER_1844			WP_186416267.1					WP_068752178.1
	Ethanolamine ammonia lyase (small)				DMER_1716 DMER_1845			WP_186416266.1					WP_068752179.1
	Glycerol/diol dehydratases
	Methyltransferase (Corrinoid/iron-sulfur protein; Anaerobic magnesium-protoporphyrin IX monomethyl ester cyclase)				DMER_2616 DMER_3107 DMER_2426	MICABA_02462			WP_154720750.1	WP_115669481.1
	Reductive dehalogenase
	Bacteriochlorophyll cyclase (Anaerobic magnesium-protoporphyrin IX monomethyl ester cyclase)										WP_111384291.1 (protoporphyrin)
	Mercury methyltransferase

## Sheet: Supplementary table S4
		Aestuariimicrobium sp. T2.26MG-19.2	Bacillus sp. T2.9-1	Brevundimonas sp. T2.26MG-97	Desulfosporosinus sp. DEEP	Microbacterium sp. T2.11-28	Paenibacillus sp. T2.5-46A	Stutzerimonas sp. T2.31D-1	Ciceribacter sp. T2.26MG-112.2	Ciceribacter sp. T2.30D-1.1	Rhodoplanes sp. T2.26MG-98	Shewanella putrefaciens T2.3D-1.1	Tessaracoccus sp. T2.5-30
Ribonucleotide reductase aerobic	NrdA (NrdE)	FLOKPPOM_00536	Bac_03567	WP_035310283.1		MICABA_00684	GLIGOGPA_04475 GLIGOGPA_02692	WP_084904126.1				CAD6364586.1_888
	NrdB	FLOKPPOM_00535	Bac_03568	WP_154725966.1		MICABA_00683	GLIGOGPA_02691 GLIGOGPA_04474	WP_084904129.1				CAD6364587.1_889
Ribonucleotide reductase anaerobic	NrdD		Bac_01597 Bac_01599	WP_008263442.1	DMER_0654	MICABA_01952	GLIGOGPA_04477	WP_084900274.1				CAD6365254.1_1556
	NrdG		Bac_01595		DMER_1475		GLIGOGPA_04476	WP_084900278.1				CAD6365255.1_1557
Methionine synthase	MetE		Bac_04079	WP_154726241.1		MICABA_01893	GLIGOGPA_01315	WP_186416087.1				CAD6364931.1
Epoxyqueosine reductase	QueH
Ehtanolamine utilization pathway B12 independent	Csal_0675								WP_154722272.1	WP_115669088.1
	Csal_0676								WP_154722271.1	WP_115669089.1
	Csal_0677								WP_154722270.1	WP_115669090.1
	Csal_0678								WP_154722269.1	WP_115669091.1
	Csal_0679								WP_154722268.1	WP_115669092.1
	Csal_0680					MICABA_01056			WP_154722266.1, WP_154719172.1	WP_115669095.1, WP_115671946.1	WP_129611224.1, WP_129608279.1, WP_129609431.1
	Csal_0681								WP_154719225.1, WP_154721129.1	WP_115669096.1, WP_115672000.1
Chlorophyll biosynthesis	AcsF (Aerobic magnesium-protoporphyrin IX monomethyl ester [oxidative] cyclase)										WP_111385052.1
Glutamate degradation	GdhA (Glutamate dehydrogenase)	FLOKPPOM_02545, FLOKPPOM_02519	Bac_03657, Bac_02200	WP_154726231.1			GLIGOGPA_01972	WP_019406335.1, WP_186415750.1	WP_154721471.1	WP_115671403.1	WP_129611417.1, WP_129609352.1	CAD6367219.1	WP_068752564.1
	AspC (Aspartate aminotransferase)		Bac_03011, Bac_03865, Bac_03362	WP_008263621.1	DMER_0937, DMER_2962	MICABA_02388	GLIGOGPA_00032, GLIGOGPA_02550	WP_186416058.1, WP_048329866.1	WP_115671663.1, WP_154720273.1	WP_115671663.1, WP_115670461.1	WP_111388630.1, WP_129607288.1	CAD6367720.1, CAD6364557.1	WP_197971777.1, WP_068751225.1

## Sheet: Supplementary table S5
		Aestuariimicrobium sp. T2.26MG-19.2	Bacillus sp. T2.9-1	Brevundimonas sp. T2.26MG-97	Desulfosporosinus sp. DEEP	Microbacterium sp. T2.11-28	Paenibacillus sp. T2.5-46A	Stutzerimonas sp. T2.31D-1	Ciceribacter sp. T2.26MG-112.2	Ciceribacter sp. T2.30D-1.1	Rhodoplanes sp. T2.26MG-98	Shewanella putrefaciens T2.3D-1.1	Tessaracoccus sp. T2.5-30
	HemA	FLOKPPOM_00539	Bac_01370	WP_040350067.1			GLIGOGPA_03392	WP_013983768.1	WP_154720397.1	WP_115670327.1	WP_129611685.1, WP_129609630.1	CAD6366470.1, CAD6364613.1
	HemL	FLOKPPOM_01379	Bac_01365, Bac_04159	WP_035308734.1		MICABA_00637	GLIGOGPA_03386, GLIGOGPA_04611	WP_011914766.1	WP_154722241.1		WP_129608866.1	CAD6366959.1	WP_176715231.1, WP_188426982.1
	GltX	FLOKPPOM_01620	Bac_01960	WP_035307366.1, WP_154725531.1, WP_154726082.1	DMER_0319	MICABA_00391	GLIGOGPA_05882	WP_170799119.1, WP_019406987.1	WP_154719670.1	WP_115669806.1	WP_129611655.1, WP_129607184.1	CAD6366038.1_2340	WP_068749495.1, WP_232087664.1, WP_197971682.1, WP_068750278.1
	HemB	FLOKPPOM_01378	Bac_01366	WP_154727091.1		MICABA_00638	GLIGOGPA_03387	WP_011911773.1	WP_154720018.1	WP_115670743.1	WP_129608014.1	CAD6365480.1, CAD6366388.1	WP_176715237.1
	HemC	FLOKPPOM_01376	Bac_01368	WP_154726811.1		MICABA_00640	GLIGOGPA_03389	WP_014595684.1	WP_154720353.1	WP_115670376.1	WP_129607588.1	CAD6364290.1_592	WP_068752193.1, WP_078920284.1, WP_083196599.1
	HemD						GLIGOGPA_03388	WP_045159358.1	WP_154720670.1, WP_154720972.1	WP_115669403.1		CAD6364289.1_591
	CobA	FLOKKPPOM_01181	Bac_01892	WP_154726126.1, WP_154725597.1			GLIGOGPA_03388	WP_014596815.1, WP_186416285.1, WP_095461106.1	WP_154722398.1, WP_154720972.1, WP_154720670.1	WP_115670068.1, WP_115669028.1, WP_115669403.1	WP_129610249.1, WP_129608632.1	CAD6363998.1	WP_078920046.1			Color legend
	CobI								WP_154720939.1	WP_115670072.1	WP_129608628.1		WP_068751240.1
	CobG																Does not comply with the threshold
	CobJ				DMER_2274				WP_154720940.1	WP_115670071.1	WP_129608629.1		WP_068751240.1				Does comply with the threshold and the ID is present in at least another gene cell from the same microorganism
	CobM				DMER_2272				WP_154720941.1	WP_115670070.1	WP_129608765.1		WP_06875124.1, WP_068751610.1				Does comply with the threshold and it only appears in the given cell for that microorganism
	CobF												WP_06875125.1, WP_068752091.1				Likely B12 producer
	CobK								WP_154720971.1	WP_115670226.1	WP_129608630.1		WP_06875125.1, WP_068751594.1				Unlikely B12 producer
	CobL								WP_154720938.1	WP_181903995.1	WP_129608767.1		WP_197971678.1
	CobH				DMER_2277				WP_154720969.1	WP_115670227.1	WP_129608627.1		WP_068751239.1, WP_068751253.1
	CobB				DMER_2280, DMER_2650			WP_186416140.1	WP_154720945.1	WP_115670067.1	WP_129608764.1		WP_228383416.1, WP_068751595.1
	CobNST			WP_008262747.1, WP_154725828.1			za		WP_154720430.1, WP_154720431.1	WP_115670077.1, WP_115670309.1, WP_115670308.1	WP_129608626.1, WP_129607421.1, WP_129607423.1		WP_068751253.1
	CysG	FLOKKPPOM_01181	Bac_01892	WP_154726126.1 WP_154725597.1			GLIGOGPA_03388	WP_014596815.1	WP_154722398.1, WP_154720972.1, WP_154720670.1	WP_115670068.1, WP_115669028.1, WP_115669403.1	WP_129610249.1, WP_129608632.1	CAD6363998.1	WP_078920046.1, WP_232087624.1
	CbiK
	CbiL				DMER_2271				WP_154720939.1	WP_115670072.1
	CbiH				DMER_2274				WP_154720940.1	WP_115670071.1			WP_068751240.1, WP_068751609.1
	CbiF				DMER_2272				WP_154720941.1	WP_115670070.1	WP_129608765.1		WP_068751610.1, WP_068751241.1
	CbiG				DMER_2273								WP_068751609.1
	CbiD				DMER_2264				WP_154720970.1	WP_115670225.1	WP_129608631.1		WP_068751605.1
	CbiJ				DMER_2275				WP_154720971.1	WP_115670226.1	WP_129608630.1		WP_068751251.1
	CbiE				DMER_2770								WP_197971678.1
	CbiT				DMER_2770								WP_197971678.1, WP_068751596.1
	CbiC				DMER_2277					WP_115670227.1	WP_129608627.1		WP_068751601.1, WP_068751239.1
	CbiA				DMER_2280, DMER_2650			WP_186416140.1	WP_154720945.1	WP_115670067.1	WP_129608764.1		WP_228383416.1, WP_068751595.1
	CobR			WP_154725730.1				WP_019405326.1	WP_154720603.1, WP_154721994.1, WP_154721953.1	WP_115669525.1, WP_115669639.1
	BtuR/CobA	FLOKKPPOM_01181	Bac_01892	WP_154726126.1	DMER_2715		GLIGOGPA_03388	WP_044316366.1, WP_014596815.1, WP_095461106.1, WP_186416285.1	WP_154720933.1, WP_154722398.1, WP_154720972.1, WP_154720670.1	WP_115670076.1, WP_115670068.1, WP_115669028.1, WP_115669403.1	WP_111387179.1, WP_129610249.1, WP_129608632.1	CAD6363912.1, CAD6363998.1	WP_068751245.1, WP_228383445.1, WP_078920046.1, WP_232087624.1
	CobO/PduO	FLOKKPPOM_02420	Bac_00963	WP_008261323.1	DMER_2715		GLIGOGPA_00034	WP_019406959.1, WP_044316366.1, WP_019406959.1	WP_154722636.1	WP_115670278.1	WP_129609008.1	CAD6363912.1	WP_068751299.1, WP_228383445.1, WP_068751245.1
	CbiP		Bac_00968		DMER_2278			WP_044316366.1	WP_154720730.1	WP_115669463.1	WP_129608780.1	CAD6363913.1	WP_141680049.1, WP_068751613.1
	CobQ		Bac_00968		DMER_2278			WP_186416138.1	WP_154720730.1	WP_115669463.1	WP_129608780.1	CAD6363913.1	WP_141680049.1, WP_068751613.1
	CbiB		Bac_00971		DMER_2279		GLIGOGPA_02545	WP_045632029.1	WP_154720947.1	WP_115670065.1	WP_129607690.1		WP_228383446.1, WP_WP_141680048.1
	CobD		Bac_00971				GLIGOGPA_02545	WP_045632029.1			WP_129610622.1	CAD6363914.1, CAD6363916.1	WP_141680048.1, WP_228383446.1
	CobU	FLOKPPOM_01179			DMER_1563, DMER_1564			WP_186416137.1, WP_186416136.1	WP_154720929.1	WP_115670079.1	WP_111388225.1	CAD6363916.4, CAD6363914.1	WP_228383371.1, WP_068751250.1, WP_068751593.1
	CobP	FLOKPPOM_01179	Bac_00969		DMER_1563		GLIGOGPA_02552	WP_186416137.1	WP_154720929.1	WP_115670079.1		CAD6363914.1	WP_228383371.1, WP_068751250.1
	CobS	FLOKPPOM_01180	Bac_00967	WP_008262747.1	DMER_1562			WP_068506557.1	WP_154720507.1	WP_115669231.1	WP_129608575.1	CAD6363915.1	WP_153302405.1
	CobV		Bac_00967					WP_068506557.2	WP_154720507.1	WP_115669231.1	WP_129608575.1	CAD6363915.1	WP_153302405.1
	CobC				DMER_2697	MICABA_03084, MICABA_01864	GLIGOGPA_01358	WP_019407258.1
	BluB							WP_186416139.1	WP_154720507.1	WP_115669515.1	WP_129609144.1		WP_068751242.1
	BtuB			WP_008262044.1				WP_048328632.1				CAD6364477.1, CAD6365988.1
	BtuF		Bac_00974									CAD6363901.1
	BtuC		Bac_00973, Bac_01943, Bac_01942	WP_154726184.1	DMER_1932	MICABA_02102		WP_172399862.1	WP_154720496.1, WP_154721662.1, WP_154721822.1, WP_154720254.1, WP_195949881.1, WP_154722724.1	WP_115669218.1, WP_115671198.1, WP_115670994.1, WP_115670479.1, WP_181904005.1, WP_115672159.1	WP_129609050.1, WP_129607714.1, WP_129608771.1	CAD6367352.1	WP_068751663.1, WP_068751662.1
	BtuD	FLOKKPOM_00617	Bac_00999, Bac_00972, Bac_01018			MICABA_02100	GLIGOGPA_04876, GLIGOGPA_01172, GLIGOGPA_05780, GLIGOGPA_05779, GLIGOGPA_02733, GLIGOGPA_01173, GLIGOGPA_04877, GLIGOGPA_02732, GLIGOGPA_00518, GLIGOGPA_00280, GLIGOGPA_00279, GLIGOGPA_03260, GLIGOGPA_02574, GLIGOGPA_03261, GLIGOGPA_03769, GLIGOGPA_02575	WP_084899702.1	WP_154721823.1, WP_154720495.1, WP_154720252.1, WP_154722723.1	WP_115670995.1, WP_115672160.1, WP_115669217.1, WP_115670481.1, WP_115669809.1	WP_129609049.1 WP_129607689.1 WP_129608772.1	CAD6367351.1
	Rv1819c (P9WQI9)										WP_129609286.1
	CbrT
	BtuM(Tbd_2719)							WP_186416141.1

## Sheet: Supplementary table S6
Organism	ID	Reference	P-value	FATCAT Score	RSMD (Å)	Twist	Identity (%)	Similarity (%)	Blocks	Align length	Gaps (%)
Shewanella putrefaciens T2.3D-1.1	CAD6365230.1	1NQE	4.77e-08	867.51	3.3	3	10.07	20.62	4	844	44.08
Shewanella putrefaciens T2.3D-1.1	CAD6366340.1	1NQE	0	1103.51	2.74	1	11.1	23.1	2	775	30.58
Shewanella putrefaciens T2.3D-1.1	CAD6366690.1	1NQE	0	1098.97	3.02	0	12.45	25.47	1	691	23.44
Shewanella putrefaciens T2.3D-1.1	CAD6367012.1	1NQE	1.86e-13	1097.06	2.89	2	11.19	20.34	3	831	35.98
Shewanella putrefaciens T2.3D-1.1	CAD6367072.1	1NQE	0	1281.06	2.33	0	16.58	29.59	1	730	25.75
Shewanella putrefaciens T2.3D-1.1	CAD6367609.1	1NQE	0	1228.16	2.84	0	14.97	31.53	1	628	13.58
Shewanella putrefaciens T2.3D-1.1	CAD6367715.1	1NQE	0	1106.59	2.67	1	13.63	26.15	2	807	32.96
Shewanella putrefaciens T2.3D-1.8	CAD6364076.1	1NQE	7.34e-08	837.41	3.25	3	11.54	22.22	4	936	43.16
Shewanella putrefaciens T2.3D-1.1	CAD6364935.1	1NQE	0	1280.29	2.35	0	17.04	31.69	1	628	14.17
Shewanella putrefaciens T2.3D-1.1	CAD6364950.1	1NQE	0	1126.06	3.01	0	13.8	29.07	1	681	21.44
Shewanella putrefaciens T2.3D-1.1	CAD6367327.1	1NQE	0	926.64	2.56	0	9.14	21.27	1	536	27.61
Shewanella putrefaciens T2.3D-1.1	CAD6364243.1	1NQE	0	1156.4	3.09	0	16.36	28.31	1	770	29.35
Shewanella putrefaciens T2.3D-1.1	CAD6366408.1	1NQE	0	1214.1	2.73	0	14.75	26.52	1	773	29.5
Escherichia coli	1NQE	1NQE	0	1632	0	0	100	100	1	544	0
Shewanella putrefaciens T2.3D-1.1	CAD6364477.1	1NQE	0	1310.46	2.26	0	19.12	33.33	1	633	14.22
Shewanella putrefaciens T2.3D-1.1	CAD6365988.1	1NQE	0	1311.05	2.09	0	19.12	36.3	1	617	12.32
Stuterzimonas T2.31D-1	WP_048328632.1	1NQE	0	1265.72	2.43	0	18.05	31.03	1	709	22.85
Brevundimonas T2.26MG-97	WP_008262044.1	1NQE	0	1359.23	2.01	0	22.5	37.73	1	591	9.48
Shewanella putrefaciens T2.3D-1.1	CAD6365230.1	1KMO	2.06e-07	870.48	3.1	4	10.22	21.57	5	881	38.59
Shewanella putrefaciens T2.3D-1.1	CAD6366340.1	1KMO	0	1283.28	3.05	0	11.95	26.74	1	820	25.12
Shewanella putrefaciens T2.3D-1.1	CAD6366690.1	1KMO	0	1112.37	3.07	0	9.89	22.76	1	738	21.54
Shewanella putrefaciens T2.3D-1.1	CAD6367012.1	1KMO	0	1182.14	3.01	0	10.71	21.88	1	850	30.59
Shewanella putrefaciens T2.3D-1.1	CAD6367072.1	1KMO	0	1277.95	3.05	0	14.02	29.37	1	756	19.71
Shewanella putrefaciens T2.3D-1.1	CAD6367609.1	1KMO	0	1110.97	3.03	0	11.34	23.75	1	741	23.75
Shewanella putrefaciens T2.3D-1.1	CAD6367715.1	1KMO	4.73e-12	1034.74	3.12	2	7.78	19.05	3	861	34.38
Shewanella putrefaciens T2.3D-1.1	CAD6364076.1	1KMO	1.14e-07	851.1	3.21	3	8.17	18.15	4	992	43.95
Shewanella putrefaciens T2.3D-1.1	CAD6364935.1	1KMO	0	1326.83	2.7	0	14.41	33.58	1	673	10.7
Shewanella putrefaciens T2.3D-1.1	CAD6364950.1	1KMO	0	1126.09	3.05	0	12.13	24.93	1	734	20.44
Shewanella putrefaciens T2.3D-1.1	CAD6367327.1	1KMO	0	1052.96	2.43	0	12.23	27.16	1	556	16.91
Shewanella putrefaciens T2.3D-1.1	CAD6364243.1	1KMO	0	1152.87	3.09	0	11.64	24.48	1	825	31.39
Shewanella putrefaciens T2.3D-1.1	CAD6366408.1	1KMO	0	1139.32	3.02	0	11.06	23.73	1	805	27.7
Escherichia coli	1NQE	1KMO	0	1119.96	3.07	0	14.92	29.68	1	657	16.89
Shewanella putrefaciens T2.3D-1.1	CAD6364477.1	1KMO	0	1155.14	3.01	0	15.35	29.41	1	697	18.65
Shewanella putrefaciens T2.3D-1.1	CAD6365988.1	1KMO	0	1222.62	3.06	0	14.66	29.9	1	689	16.4
Stuterzimonas T2.31D-1	WP_048328632.1	1KMO	0	1157.58	3.05	0	13.29	27.89	1	760	24.21
Brevundimonas T2.26MG-97	WP_008262044.1	1KMO	0	1166.84	2.98	0	14.9	28.47	1	678	17.99

## Sheet: Supplementary table S7
	meters below ground	Aestuariimicrobium sp. T2.26MG-19.2	Bacillus sp. T2.9-1	Brevundimonas sp. T2.26MG-97	Ciceribacter	Desulfosporosinus sp. DEEP	Microbacterium sp. T2.11-28	Paenibacillus sp. T2.5-46A	Rhodoplanes sp. T2.26MG-98	Shewanella sp. T2.3D-1.1	Stutzerimonas sp. T2.31D-1	Tessaracoccus sp. T2.5-30
	90
	102
	103
	122
	131
	134
	139
	207
	228
	249
	250
	266
	280
	284
	295
	305
	311
	330
	336
	353
	355.7
	363
	392
	402
	410
	416
	420
	426
	433
	450
	468
	477
	487
	492
	496
	497
	519
	520
	538
	544
	569
	607
	613
